# Supplementary material for: Mapping Caregiver Needs’ Assessment Tools for Family and Friend Caregivers: A Rapid Scoping Review
Source: Int J Environ Res Public Health. 2026 Feb 28;23(3):300. doi: 10.3390/ijerph23030300 (PMC13027153; doi:10.3390/ijerph23030300)
Supplement: Supplementary file 1 [file ijerph-23-00300-s001.zip]

Archive with 3 entries (3 files):
- ijerph-4143714-supplementary S1-S3.pdf
- PRISMA Checklist.pdf
- PRISMA-ScR-Fillable-Checklist.pdf
